# Supplementary material for: Nephron filtration rate and proximal tubular fluid reabsorption in the Akita mouse model of type I diabetes mellitus
Source: F1000Res. 2013 Mar 11;2:83. [Version 1] doi: 10.12688/f1000research.2-83.v1 (PMC3814914; doi:10.12688/f1000research.2-83.v1)
Supplement: Single experiments in Akita mice — Units length of fluid column, nl total fluid volume collected, min collection time, flow flow rate (nl/min), Ucpm I125 counts per minute in total fluid volume, Bkg I125 background, column H net cpm (Ucpm-Bkg), TF tubular fluid (cpm/nl). P plasma (cpm/nl), TF/P ratio tubular fluid cpm divided by plasma cpm, SNGFR single nephron GFR (TF/P x flow rate), absorption fluid reabsorption (SNGFR - flow rate), % Del fluid delivered to collection site in % of SNGFR, % Abs fluid absorption in % of SNGFR, MAP mean arterial pressure during collection. U urine (cpm in 2 duplicates), P plasma (cpm in 2 samples in duplicates). [file f1000research-2-1256-s0000.tgz › Akita_exp_1_5.xls]

## Sheet: Akita exp1
2/26/08 Ins2+/-		exp 1						TF	P
	units	nl	min	Flow	Ucpm	Bkg		cpm/nl	cpm/nl	TF/P	SNGFR	Abs	%Del	%Abs	MAP
1	20	9.8	2	4.9	37.2	9.7	27.5	2.80612	1.841	1.52424	7.46877	2.56877	65.6065	34.3935	85
2	39	19.11	2.5	7.644	71.5	12.8	58.7	3.07169	1.932	1.5899	12.1532	4.50921	62.897	37.103	90
3	37	18.13	2.33	7.78112	78.5	10.6	67.9	3.74517	2.048	1.8287	14.2293	6.4482	54.6837	45.3163	80
4	16	7.84	2.25	3.48444	46.6	12.3	34.3	4.375	2.126	2.05786	7.17048	3.68604	48.5943	51.4057	80
5	30	14.7	2.25	6.53333	64.9	12.5	52.4	3.56463	2.191	1.62694	10.6293	4.09601	61.4651	38.5349	80
											10.3302
U	Flow	min	ml/min	U cpm/nl	P cpm/nl	U/P	GFR	GFR/g					Glom	20612.7	10306.4
1L	252	55	4.58182	88.3	1.9	46.4737	212.934	489.503						2K	1K
U	bkg				P	bkg			cpm/nl	diff	dP/min	P
44164.1	12.5	44151.6	44148.9	88.2977	810.5	9.7	800.8	777.9	1.5558			1.84104
44164.1	18	44146.1			767.8	12.8	755			0.6742	0.0129654	1.9318
					1142.3	10.6	1131.7	1115	2.23			2.04848
					1110.6	12.3	1098.3					2.12628
												2.1911

## Sheet: Akita exp2
2/27/08 Ins2+/-		exp 2						TF	P
	units	nl	min	Flow	Ucpm	Bkg		cpm/nl	cpm/nl	TF/P	SNGFR	Abs	%Del	%Abs	MAP
1	16	7.84	0.5	15.68	22.5	11.4	11.1	1.41582	0.990533	1.42935	22.4122	6.73217	69.962	30.038	110
2	63	30.87	2	15.435	57.7	11.4	46.3	1.49984	1.01137	1.48298	22.8898	7.45482	67.4317	32.5683	110
5	30	14.7	2	7.35	43.4	14.1	29.3	1.9932	1.16762	1.70706	12.5469	5.19693	58.5801	41.4199	115
6	49	24.01	2	12.005	49.8	12.7	37.1	1.54519	1.20928	1.27777	15.3397	3.33466	78.2612	21.7388	115
										1.47429	18.2971	5.67964	68.5587	31.4413	112.5
U	Flow	min	ml/min	U cpm/nl	P cpm/nl	U/P	GFR	GFR/g
1L	206	60	3.43333	161.7	1.07	151.121	518.85	1101.59				No. G		28356.9	14178.5
														(2 kid)	(1 Kid)
U	bkg				P	bkg			cpm/nl	diff	dP/min	P
79340	14.1	79325.9	80858.1	161.716	458	11.4	446.6	453.6	0.9072			0.990533
82403	12.7	82390.3			472	11.4	460.6			0.3125	0.00520833	1.01137
					615	11.5	603.5	609.85	1.2197			1.16762
					629	12.8	616.2					1.20928

## Sheet: Akita exp3
2/28/08 Ins2+/-		exp 3						TF	P
	units	nl	min	Flow	Ucpm	Bkg		cpm/nl	cpm/nl	TF/P	SNGFR	Abs	%Del	%Abs	MAP
1	27	13.23	2.25	5.88	44.1	10.2	33.9	2.56236	1.49664	1.71208	10.067	4.187	58.4087	41.5913	90
2	30	14.7	2	7.35	57.2	10	47.2	3.21088	1.77444	1.80952	13.3	5.95001	55.2631	44.7369	85
3	24	11.76	1.5	7.84	47.3	8.7	38.6	3.28231	1.91333	1.71549	13.4495	5.60948	58.2922	41.7078	85
4	27	13.23	2	6.615	80.4	32.5	47.9	3.62056	2.03239	1.78143	11.7842	5.16916	56.1347	43.8653	90
5	24	11.76	2	5.88	70.5	11.3	59.2	5.03401	2.19113	2.29745	13.509	7.62901	43.5265	56.4735	85
										1.8632	12.4219	5.70893	54.325	45.675	87
U	Flow	min	ml/min	U cpm/nl	P cpm/nl	U/P	GFR	GFR/g
1L	225	43	5.23256	108.54	1.77	61.322	320.871	700.592				No. Glom		25831	12915.5
														(2K)	(1K)
U	bkg				P	bkg			cpm/nl	diff	dP/min	P
52879.3	13.9	52865.4	54270.4	108.541	597.9	10.1	587.8	599.5	1.199			1.49664
55686.8	11.5	55675.3			621.4	10.2	611.2			1.0715	0.0198426	1.77444
					1168	8.7	1159.3	1135.25	2.2705			1.91333
					1143.7	32.5	1111.2					2.03239
												2.19113

## Sheet: Akita exp4
10/22/08 Ins2		exp 4						TF	P
	units	nl	min	Flow	Ucpm	Bkg		cpm/nl	cpm/nl	TF/P	SNGFR	Abs	%Del	%Abs	MAP
1	14	6.86	1.75	3.92	17.4	11	6.4	0.932945	0.429043	2.17448	8.52394	4.60394	45.9881	54.0119	85
2	68	33.32	2.5	13.328	39.9	11.5	28.4	0.852341	0.459735	1.85398	24.7099	11.3819	53.9379	46.0621	85
3	23	11.27	1.5	7.51333	21.5	12.3	9.2	0.816327	0.490426	1.66453	12.5061	4.9928	60.0772	39.9228	88
4	38	18.62	2.25	8.27556	28.2	11.7	16.5	0.886144	0.516002	1.71733	14.2118	5.93627	58.2301	41.7699	88
5	42	20.58	2.25	9.14667	28.6	12.7	15.9	0.772595	0.57227	1.35005	12.3485	3.20183	74.0711	25.9289	90
											14.4601
U	Flow	min	ml/min	U cpm/nl	P cpm/nl	U/P	GFR	GFR/g				Glom No		34696.6	17348.3
1L	174	48	3.625	65.05	0.47	138.404	501.715	1378.34						2K	1K
U	bkg				P	bkg			cpm/nl	diff	dP/min	P
32866.8	12.7	32854.1	32527.2	65.0543	189.8	11	178.8	173.6	0.3472			0.429043
32211.3	11.1	32200.2			179.9	11.5	168.4			0.2353	0.00511522	0.459735
					315	12.3	302.7	291.25	0.5825			0.490426
					291.5	11.7	279.8					0.516002
												0.57227

## Sheet: Akita exp5
10/24/08 Ins2		exp 5						TF	P
	units	nl	min	Flow	Ucpm	Bkg		cpm/nl	cpm/nl	TF/P	SNGFR	Abs	%Del	%Abs	MAP
1	64	31.36	2.5	12.544	35	9.9	25.1	0.800383	0.490987	1.63015	20.4486	7.90461	61.344	38.656	88
2 D	4	1.96	2.5	0.784	20.7	11.8	8.9	4.54082	0.543291	8.35798	6.55265	5.76865	11.9646	88.0354	90
3	16	7.84	1.5	5.22667	18.4	9.1	9.3	1.18622	0.573802	2.06731	10.8051	5.57845	48.3721	51.6279	95
4	10	4.9	2.25	2.17778	17	12.4	4.6	0.938776	0.608672	1.54233	3.35886	1.18108	64.8368	35.1632	90
5	17	8.33	2.25	3.70222	20.6	11.5	9.1	1.09244	0.634824	1.72085	6.37097	2.66875	58.1108	41.8892	90
											10.2459
U	Flow	min	ml/min	U cpm/nl	P cpm/nl	U/P	GFR	GFR/g				Glom No		38598.2	19299.1
1L	155	45	3.44444	62	0.54	114.815	395.473	1149.63						2K	1K
U	bkg				P	bkg			cpm/nl	diff	dP/min	P
30872.1	11.5	30860.6	31001.3	62.0026	243.6	9.9	233.7	223.7	0.4474			0.490987
31153.3	11.3	31142			225.5	11.8	213.7			0.2005	0.0043587	0.543291
					344.4	9.1	335.3	323.95	0.6479			0.573802
					325	12.4	312.6					0.608672
												0.634824
