# Supplementary material for: Nephron filtration rate and proximal tubular fluid reabsorption in the Akita mouse model of type I diabetes mellitus
Source: F1000Res. 2013 Mar 11;2:83. [Version 1] doi: 10.12688/f1000research.2-83.v1 (PMC3814914; doi:10.12688/f1000research.2-83.v1)
Supplement: Single experiments in Akita/A1AR-/- (DKO) mice — Units length of fluid column, nl total fluid volume collected, min collection time, flow flow rate (nl/min), Ucpm I125 counts per minute in total fluid volume, Bkg I125 background, column H net cpm (Ucpm-Bkg), TF tubular fluid (cpm/nl). P plasma (cpm/nl), TF/P ratio tubular fluid cpm divided by plasma cpm, SNGFR single nephron GFR (TF/P x flow rate), absorption fluid reabsorption (SNGFR - flow rate), % Del fluid delivered to collection site in % of SNGFR, % Abs fluid absorption in % of SNGFR, MAP mean arterial pressure during collection. U urine (cpm in 2 duplicates), P plasma (cpm in 2 samples in duplicates). [file f1000research-2-1256-s0001.tgz]

Archive with 1 entries (1 files):
- DKO_exp_1_6.xls
