# Supplementary material for: Nephron filtration rate and proximal tubular fluid reabsorption in the Akita mouse model of type I diabetes mellitus
Source: F1000Res. 2013 Mar 11;2:83. [Version 1] doi: 10.12688/f1000research.2-83.v1 (PMC3814914; doi:10.12688/f1000research.2-83.v1)
Supplement: Single experiments in Akita/A1AR-/- (DKO) mice — Units length of fluid column, nl total fluid volume collected, min collection time, flow flow rate (nl/min), Ucpm I125 counts per minute in total fluid volume, Bkg I125 background, column H net cpm (Ucpm-Bkg), TF tubular fluid (cpm/nl). P plasma (cpm/nl), TF/P ratio tubular fluid cpm divided by plasma cpm, SNGFR single nephron GFR (TF/P x flow rate), absorption fluid reabsorption (SNGFR - flow rate), % Del fluid delivered to collection site in % of SNGFR, % Abs fluid absorption in % of SNGFR, MAP mean arterial pressure during collection. U urine (cpm in 2 duplicates), P plasma (cpm in 2 samples in duplicates). [file f1000research-2-1256-s0001.tgz › DKO_exp_1_6.xls]

## Sheet: DKO exp1
2/22/08 Ins2/A1AR KO			exp 1					TF	P
	units	nl	min	Flow	Ucpm	Bkg		cpm/nl	cpm/nl	TF/P	SNGFR	Abs	%Del	%Abs	MAP
1	50	24.5	2.5	9.8	38.8	9.5	29.3	1.19592	0.608	1.96697	19.2763	9.47632	50.8396	49.1604	70
2	42.5	20.825	2.25	9.25556	49.4	9.4	40	1.92077	0.72	2.66	24.74	15.4844	37.594	62.406	70
3	24	11.76	1.5	7.84	37.7	9.7	28	2.38095	0.831	2.86517	22.4629	14.6229	34.902	65.098	75
4	18	8.82	2	4.41	34.3	9.3	25	2.83447	1.054	2.68925	11.8596	7.44958	37.1851	62.8149	80
											19.5847
U	Flow	min	ml/min	U cpm/nl	P cpm/nl	U/P	GFR	GFR/g					Glom	29909	14954.5
1L	52	37	1.40541	157.3	0.72	218.472	307.042	1171.92						2K	1K
1R	99	37	2.67568	75	0.72	104.167	278.716	954.508
							585.758	1057.33
U	bkg				P	bkg			cpm/nl	diff	dP/min	P
78728.9	11.4	78717.5	78674.9	157.35	171.7	9.5	162.2	159.6	0.3192			0.608484
78643	10.8	78632.2			166.4	9.4	157			0.8456	0.0222526	0.719747
37615.1	9.9	37605.2	37494.6	74.9892	604.7	9.7	595	582.4	1.1648			0.831011
37396.2	12.2	37384			579.1	9.3	569.8					1.05354

## Sheet: DKO exp2
4/14/08 Ins2/A1AR KO		exp 2							TF	P
	units	nl	min	Flow	Vol-Cl	Ucpm	Bkg	Ucpm	cpm/nl	cpm/nl	TF/P	SNGFR	Abs	%Del	%Abs	MAP
2	192	22.656	2.5	9.0624	21.956	40	9.7	30.3	1.38003	0.595378	2.31791	21.0058	11.9434	43.1423	56.8577	102
3	60	7.08	1.25	5.66	6.61	20.8	9	11.8	1.78517	0.623771	2.86191	16.1984	10.5384	34.9417	65.0583	102
4	229	27.022	2.5	10.8088	26.322	38	10.1	27.9	1.05995	0.645065	1.64317	17.7607	6.95188	60.858	39.142	103
5	78	9.204	2.5	3.6816	8.504	27.5	10	17.5	2.05786	0.684104	3.0081	11.0746	7.39303	33.2435	66.7565	92
											2.45777	16.5099	9.20668	43.0464	56.9536	99.75
U	Flow	min	ml/min	U cpm/nl	P cpm/nl	U/P	GFR	GFR/g					Glom	30947.2	15473.6
1	296	51	5.80392	53.7	0.61	88.0328	510.935	1017.8						2K	1K
U	bkg				P	bkg			cpm/nl	diff	dP/min	P
26104.8	23.7	26081.1	26849.2	53.6985	282	8.7	273.3	258.65	0.5173			0.595378
27627.8	10.4	27617.4			253.7	9.7	244			0.181	0.00354902	0.623771
					369.6	9	360.6	349.15	0.6983			0.645065
					347.8	10.1	337.7					0.684104

## Sheet: DKO exp3
4/15/08 Ins2/A1AR KO		exp 3							TF	P
	units	nl	min	Flow	Vol-Cl	Ucpm	Bkg	Ucpm	cpm/nl	cpm/nl	TF/P	SNGFR	Abs	%Del	%Abs	MAP
1	48	5.664	1.5	3.776	5.134	22.8	10.8	12	2.33736	0.857787	2.72487	10.2891	6.51311	36.699	63.301	92
2	57.5	6.785	1.5	4.52333	5.725	23.6	10.6	13	2.27074	0.918106	2.47329	11.1875	6.66419	40.432	59.568	90
3	181	21.358	2.25	9.49244	20.828	45.6	11.2	34.4	1.65162	1.07321	1.53895	14.6084	5.11599	64.9792	35.0208	100
4	118.5	13.983	2.25	6.21467	13.453	37.2	12	25.2	1.87319	1.12491	1.66518	10.3486	4.1339	60.0534	39.9466	102
5	95	11.21	2	5.605	10.68	33.1	11.2	21.9	2.05056	1.19385	1.71761	9.62718	4.02218	58.2206	41.7794	102
											2.02398	11.2122	5.28987	52.0768	47.9232	97.2
U	Flow	min	ml/min	U cpm/nl	P cpm/nl	U/P	GFR	GFR/g					Glom	40141.3	20070.6
1	276	52	5.30769	83.1	0.98	84.7959	450.071	927.981						2K	1K
U	bkg				P	bkg			cpm/nl	diff	dP/min	P
41666.6	23.8	41642.8	41565.4	83.1308	405.5	10.8	394.7	381.5	0.763			0.857787
41499.2	11.2	41488			378.9	10.6	368.3			0.4567	0.00861698	0.918106
					643	8.2	634.8	609.85	1.2197			1.07321
					594.1	9.2	584.9					1.12491
												1.19385

## Sheet: DKO exp4
4/21/08 Ins2/A1AR KO			exp 4						TF	P
	units	nl	min	Flow	Vol-Cl	Ucpm	Bkg	Ucpm	cpm/nl	cpm/nl	TF/P	SNGFR	Abs	%Del	%Abs	MAP	Cl mEq/l
1	148	17.464	2	8.732	17.214	30.8	11.1	19.7	1.14442	0.750775	1.52431	13.3103	4.57832	65.6033	34.3967	95	150.4
2	224	26.432	2.25	11.7476	26.182	46.2	10	36.2	1.38263	0.841612	1.64283	19.2993	7.55172	60.8704	39.1296	100	169.9
3	262.5	30.975	2.25	13.7667	30.725	52.5	11.2	41.3	1.34418	0.883537	1.52136	20.9441	7.17745	65.7305	34.2695	100	140.7
4	246.5	23	2	11.5	22.75	45.7	12	33.7	1.48132	0.939437	1.57681	18.1334	6.63337	63.419	36.581	95	143.4
											1.56633	17.9218	6.48521	63.9058	36.0942	97.5	151.1
U	Flow	min	ml/min	U cpm/nl	P cpm/nl	U/P	GFR	GFR/g					Glom	23570.9	11785.5
1	225	48	4.6875	75.7	0.84	90.119	422.433	900.71						2K	1K
U	bkg				P	bkg			cpm/nl	diff	dP/min	P
37652.6	22.7	37629.9	37845.3	75.6906	355.8	11.1	344.7	340.45	0.6809			0.750733
38072.3	11.6	38060.7			348.8	12.6	336.2			0.3352	0.00698333	0.841517
					522	10.2	511.8	508.05	1.0161			0.883417
					514.3	10	504.3					0.939283

## Sheet: DKO exp5
4/22/08 Ins2/A1AR KO			exp 5						TF	P
	units	nl	min	Flow	Vol-Cl	Ucpm	Bkg	Ucpm	cpm/nl	cpm/nl	TF/P	SNGFR	Abs	%Del	%Abs	MAP
1	182	21.476	2.5	8.5904	21.176	39.2	12.6	26.6	1.25614	0.844359	1.48768	12.7798	4.18939	67.2186	32.7814	85
2	73.5	8.673	1	8.673	8.373	23.6	10.2	13.4	1.60038	0.865949	1.84812	16.0288	7.35579	54.1089	45.8911	80
3	203	23.954	2.5	9.5816	23.654	49.6	10	39.6	1.67414	0.891137	1.87865	18.0005	8.41888	53.2297	46.7703	82
4	200	23.6	2.25	10.4889	23.3	45.7	11.2	34.5	1.48069	0.912727	1.62227	17.0158	6.52688	61.6422	38.3578	80
5	122.5	14.455	2	7.2275	14.155	39	12	27	1.90745	0.963103	1.98053	14.3143	7.08677	50.4916	49.5084	75
											1.76345	15.6278	6.71554	57.3382	42.6618	80.4
U	Flow	min	ml/min	U cpm/nl	P cpm/nl	U/P	GFR	GFR/g					Glom	32883	16441.5
1	370	57	6.49123	66.5	0.84	79.1667	513.889	1100.4						2K	1K
U	bkg				P	bkg			cpm/nl	diff	dP/min	P
32750.3	27.2	32723.1	33238.1	66.4762	407.4	11.1	396.3	379	0.758			0.844359
33765.9	12.8	33753.1			374.3	12.6	361.7			0.2123	0.00359831	0.865949
					505.2	10.2	495	485.15	0.9703			0.891137
					485.3	10	475.3					0.912727
												0.963103

## Sheet: DKO exp6
10/30/08 Ins2/A1AR KO		exp 6						TF	P
	units	nl	min	Flow	Ucpm	Bkg		cpm/nl	cpm/nl	TF/P	SNGFR	Abs	%Del	%Abs	MAP
1	12	5.88	1.5	3.92	17.7	12	5.7	0.969388	0.392622	2.46901	9.67851	5.75851	40.5021	59.4979	70
2	31	15.19	2.25	6.75111	25.1	10.8	14.3	0.941409	0.406644	2.31507	15.6293	8.87816	43.1953	56.8047	70
3	38	18.62	2.25	8.27556	26.7	12.6	14.1	0.75725	0.420667	1.80012	14.897	6.62143	55.5519	44.4481	75
4	15	7.35	2	3.675	21.3	12	9.3	1.26531	0.438194	2.88754	10.6117	6.93673	34.6315	65.3685	80
											12.7041
U	Flow	min	ml/min	U cpm/nl	P cpm/nl	U/P	GFR	GFR/g					Glom	34619.9	17309.9
1L	96	37	2.59459	69.5	0.41	169.512	439.815	879.631						2 K	1 K
U	bkg				P	bkg			cpm/nl	diff	dP/min	P
34669.3	10.1	34659.2	34758.2	69.5165	209.3	9.3	200	189.3	0.3786			0.392622
34868.6	11.3	34857.3			188.7	10.1	178.6			0.0631	0.00175278	0.406644
					244.9	9.1	235.8	220.85	0.4417			0.420667
					217.1	11.2	205.9					0.438194
