# Supplementary material for: Nephron filtration rate and proximal tubular fluid reabsorption in the Akita mouse model of type I diabetes mellitus
Source: F1000Res. 2013 Mar 11;2:83. [Version 1] doi: 10.12688/f1000research.2-83.v1 (PMC3814914; doi:10.12688/f1000research.2-83.v1)
Supplement: Single experiments in wild type (WT) mice — Units length of fluid column, nl total fluid volume collected, min collection time, flow flow rate (nl/min), Ucpm I125 counts per minute in total fluid volume, Bkg I125 background, column H net cpm (Ucpm-Bkg), TF tubular fluid (cpm/nl). P plasma (cpm/nl), TF/P ratio tubular fluid cpm divided by plasma cpm, SNGFR single nephron GFR (TF/P x flow rate), absorption fluid reabsorption (SNGFR - flow rate), % Del fluid delivered to collection site in % of SNGFR, % Abs fluid absorption in % of SNGFR, MAP mean arterial pressure during collection. U urine (cpm in 2 duplicates), P plasma (cpm in 2 samples in duplicates). [file f1000research-2-1256-s0002.tgz › WT_exp_1_5.xls]

## Sheet: WT exp1
3/3/08 WT		exp 1						TF	P
	units	nl	min	Flow	Ucpm	Bkg		cpm/nl	cpm/nl	TF/P	SNGFR	Abs	%Del	%Abs	MAP
1	44	21.56	2.5	8.624	58.8	12.2	46.6	2.16141	0.967361	2.23434	19.2689	10.6449	44.756	55.244	110
2	29	14.21	2.25	6.31556	38.7	13.3	25.4	1.78747	1.02862	1.73775	10.9748	4.65927	57.5458	42.4542	112
3	30	14.7	2.25	6.53333	45.5	14.8	30.7	2.08844	1.13888	1.83377	11.9806	5.4473	54.5325	45.4675	111
4	20	9.8	2.5	3.92	61.6	33.5	28.1	2.86735	1.39615	2.05376	8.05073	4.13073	48.6912	51.3088	105
											12.6
U	Flow	min	ml/min	U cpm/nl	P cpm/nl	U/P	GFR	GFR/g				Glom No		27655.7	13827.9
1L	61	49	1.2449	319.1	1.14	279.912	348.462	957.314						2K	1K
U	bkg				P	bkg			cpm/nl	diff	dP/min	P
158403	33.5	158370	159544	319.088	431.5	12.2	419.3	416.3	0.8326			0.967361
160734	15.8	160718			426.6	13.3	413.3			0.6003	0.012251	1.02862
					722.2	14.8	707.4	716.45	1.4329			1.13888
					740.2	14.7	725.5					1.39615

## Sheet: WT exp2
11/14/08 C57 WT		exp 2						TF	P
	units	nl	min	Flow	Ucpm	Bkg		cpm/nl	cpm/nl	TF/P	SNGFR	Abs	%Del	%Abs	MAP
1	32	15.68	2.5	6.272	25	10.1	14.9	0.950255	0.49824	1.90722	11.9621	5.69011	52.4322	47.5678	100
2	11.5	5.635	1	5.635	18.2	12.5	5.7	1.01154	0.576915	1.75335	9.88014	4.24514	57.0336	42.9664	95
3	28	13.72	2.5	5.488	21.4	10.7	10.7	0.779883	0.62412	1.24957	6.85766	1.36966	80.0273	19.9727	95
4	29	14.21	2.25	6.31556	24.2	11.6	12.6	0.8867	0.671325	1.32082	8.34171	2.02616	75.7105	24.2895	95
										1.55774	9.2604	3.33276	66.3009	33.6991	96.25
U	Flow	min	ml/min	U cpm/nl	P cpm/nl	U/P	GFR	GFR/g				Glom No		31316.1	15658.1
1L	58	40	1.45	116	0.58	200	290	944.625						2K	1K
U	bkg				P	bkg			cpm/nl	diff	dP/min	P
57785	11.5	57773.5	57991.2	115.982	231.4	10.1	221.3	217.65	0.4353			0.49824				888
58219	10.2	58208.8			226.5	12.5	214			0.3147	0.0078675	0.576915
					380.5	10.7	369.8	375	0.75			0.62412
					391.8	11.6	380.2					0.671325

## Sheet: WT exp3
11/20/08 C57 WT		exp 3						TF	P
	units	nl	min	Flow	Ucpm	Bkg		cpm/nl	cpm/nl	TF/P	SNGFR	Abs	%Del	%Abs	MAP
1	35	17.15	2.5	6.86	27.1	11.5	15.6	0.909621	0.454573	2.00104	13.7272	6.86716	49.9739	50.0261	90
2	47	23.03	2.5	9.212	33.7	10.9	22.8	0.990013	0.484218	2.04456	18.8345	9.6225	48.9102	51.0898	95
3	37	18.13	2.5	7.252	30.9	10.2	20.7	1.14175	0.507933	2.24784	16.3014	9.04935	44.4871	55.5129	105
4	50	24.5	2.5	9.8	37.4	11.8	25.6	1.0449	0.543507	1.92251	18.8406	9.04062	52.0153	47.9847	110
											16.2897
U	Flow	min	ml/min	U cpm/nl	P cpm/nl	U/P	GFR	GFR/g				Glom No		23029.2	11514.6
1L	111	45	2.46667	73	0.48	152.083	375.139	1140.24						2K	1K
U	bkg				P	bkg			cpm/nl	diff	dP/min	P
36256.4	11.8	36244.6	36492.2	72.9844	209.8	9.9	199.9	209.5	0.419			0.454573
36752.1	12.3	36739.8			229.3	10.2	219.1			0.1334	0.00296444	0.484218
					288.8	11	277.8	276.2	0.5524			0.507933
					284.3	9.7	274.6					0.543507

## Sheet: WT exp4
11/24/08 C57 WT		exp 4						TF	P
	units	nl	min	Flow	Ucpm	Bkg		cpm/nl	cpm/nl	TF/P	SNGFR	Abs	%Del	%Abs	MAP
1	27	13.23	2.5	5.292	23.6	12.3	11.3	0.854119	0.544674	1.56813	8.29855	3.00655	63.7702	36.2298	95
2	20	9.8	2.5	3.92	22.2	10.5	11.7	1.19388	0.603326	1.97883	7.757	3.837	50.535	49.465	95
3	23	11.27	2.5	4.508	24.3	11.5	12.8	1.13576	0.632653	1.79523	8.09291	3.58491	55.7031	44.2969	90
											8.04948
U	Flow	min	ml/min	U cpm/nl	P cpm/nl	U/P	GFR	GFR/g				Glom No		33373.9	16686.9
1L	39	38	1.02632	149.2	0.57	261.754	268.643	809.165						2K	1K
U	bkg				P	bkg			cpm/nl	diff	dP/min	P
74919.9	10.3	74909.6	74620	149.24	254.9	10.5	244.4	247.2	0.4944			0.544674
74341	10.5	74330.5			262.2	12.2	250			0.1592	0.00418947	0.603326
					341.4	10	331.4	326.8	0.6536			0.632653
					333.4	11.2	322.2

## Sheet: WT exp5
11/26/08 C57 WT		exp 5						TF	P
	units	nl	min	Flow	Ucpm	Bkg		cpm/nl	cpm/nl	TF/P	SNGFR	Abs	%Del	%Abs	MAP
1	23	11.27	2	5.635	22.7	11.4	11.3	1.00266	0.539724	1.85773	10.4683	4.83331	53.8291	46.1709	60
2	29	14.21	2.25	6.31556	26	11	15	1.05559	0.607332	1.73809	10.977	4.66142	57.5346	42.4654	60
											10.7226
U	Flow	min	ml/min	U cpm/nl	P cpm/nl	U/P	GFR	GFR/g				Glom No		26059	13029.5
1L	27	25	1.08	121.6	0.47	258.723	279.421	778.332						2K	1K
U	bkg				P	bkg			cpm/nl	diff	dP/min	P
61682.7	10.8	61671.9	60802.6	121.605	179.8	10.5	169.3	168.45	0.3369			0.539724
59945.4	12.2	59933.2			179.8	12.2	167.6			0.2817	0.011268	0.607332
					317	10	307	309.3	0.6186
					322.8	11.2	311.6
