# Supplementary material for: Nephron filtration rate and proximal tubular fluid reabsorption in the Akita mouse model of type I diabetes mellitus
Source: F1000Res. 2013 Mar 11;2:83. [Version 1] doi: 10.12688/f1000research.2-83.v1 (PMC3814914; doi:10.12688/f1000research.2-83.v1)
Supplement: Data Summary of measurements of renal function in kidneys and single nephrons of wild type, Akita, and Akita/A1AR-/- mice — Units length of fluid column, nl total fluid volume collected, min collection time, flow flow rate (nl/min), Ucpm I125 counts per minute in total fluid volume, Bkg I125 background, column H net cpm (Ucpm-Bkg), TF tubular fluid (cpm/nl). P plasma (cpm/nl), TF/P ratio tubular fluid cpm divided by plasma cpm, SNGFR single nephron GFR (TF/P x flow rate), absorption fluid reabsorption (SNGFR - flow rate), % Del fluid delivered to collection site in % of SNGFR, % Abs fluid absorption in % of SNGFR, MAP mean arterial pressure during collection. U urine (cpm in 2 duplicates), P plasma (cpm in 2 samples in duplicates). [file f1000research-2-1256-s0003.tgz › Data_Summary.xls]

## Sheet: Sheet1
Akita A1AR-/-												DKO															WT
	TF/P	Av TF/P	Flow Rate	SNGFR	Av SNGFR	Abs	%Del	%Abs	MAP			GFR	GFR/g	GFR/100 g	Av SNGFR	UV	BW	KW	KW/BW mg/g	Glom No		Ages (wk)
1	1.96697		9.79632	19.2763		9.48	50.84	49.16	70		1	585.8	1057	1952.67	19.58	4.1	30	554	18.4667	29918.3
30 g 554 mg	2.66		9.3	24.74		15.48	37.59	62.41	70		2	510.9	1017.8	1824.64	16.51	5.8	28	502	17.9286	30944.9		DKO	Ins2	WT
	2.86517		7.8429	22.4629		14.62	34.9	65.1	75		3	450.1	928	1500.33	11.21	5.31	30	485	16.1667	40151.7		10.5	19	17
	2.68925	2.54535	4.41	11.86	19.5848	7.45	37.19	62.81	80		4	422.433	900.71	1624.74	17.92	4.89	26	469	18.0385	23573.3		10.5	19.2	13.2
2	2.31791		9.0624	21.0058		11.9434	43.1423	56.8577	102		5	513.889	1100.4	2055.56	15.63	6.49	25	467	18.68	32878.4		11	19.5	14
28 g 502 mg	2.85931		5.66	16.1984		10.5384	34.9417	65.0583	102		6	439.815	879.631	1759.26	12.7	2.59	25	500	20	34631.1		10.8	11.5	11
	1.64317		10.8088	17.7607		6.95188	60.858	39.142	103			487.156	980.591	1786.2	15.5917	4.86333	27.3333	496.167	18.2134	32016.3		18.5	18.2	11.3
	3.0081	2.45712	3.6816	11.0746	16.5099	7.39303	33.2435	66.7565	92			61.3391	90.4631	205.064	3.15384	1.37654	2.33809	31.9588	1.24697	5488.15		8.8
3	2.72487		3.776	10.2891		3.90787	36.699	63.301	92			25.0416	36.9314	83.7169	1.28755	0.561971	0.954521	13.0471	0.509073	2240.53
30 g 485 mg	2.47329		4.52333	11.1875		3.99851	40.432	59.568	90													11.6833	17.48	13.3
2013-04-15	1.53895		9.49244	14.6084		5.11599	64.9792	35.0208	100													3.43011	3.37743	2.42281
	1.66518		6.21467	10.3486		4.1339	60.0534	39.9466	102			Ins2										1.40034	1.51043	1.08351
	1.71761	2.02398	5.605	9.62718	11.2122	4.02218	58.2206	41.7794	102			GFR	GFR/g	GFR/100 g		UV	BW	KW	KW/BW mg/g	Glom No
4	1.52		8.73168	13.31		4.57832	65.6033	34.3967	95		1	212.9	489.5	788.519	10.33	4.58	27	435	16.1111	20609.9	vs wt	0.400287	0.0546801
26 g 469 mg	1.64283		11.7476	19.2993		7.55172	60.8704	39.1296	100		2	518.8	1101.6	1852.86	18.3	3.43	28	471	16.8214	28349.7	vs dko		0.0203792
2013-04-21	1.52136		13.7667	20.9441		7.17745	65.7305	34.2695	100		3	320.871	700.592	1106.45	12.42	5.23	29	458	15.7931	25835
	1.58	1.56605	11.4966	18.13	17.9208	6.63337	63.419	36.581	95		4	501.715	1378.34	1730.05	14.46	3.63	29	347	11.9655	34696.8
5	1.48768		8.5904	12.7798		4.18939	67.2186	32.7814	85		5	395.5	1149.6	1582	10.25	3.44	25	344	13.76	38585.4
25 g 467 mg	1.84812		8.67	16.04		7.37	54.1089	45.8911	80
	1.87865		9.5816	18.0005		8.41888	53.2297	46.7703	82			389.957	963.926	1411.98	13.152	4.062	27.6	411	14.8902	29615.4
	1.62227		10.4889	17.0158		6.52688	61.6422	38.3578	80			127.714	360.414	449.027	3.35909	0.807075	1.67332	61.176	1.99165	7128.7
	1.98053	1.76345	7.2275	14.3143	15.6301	7.08677	50.4916	49.5084	75			57.1153	161.182	200.811	1.50223	0.360935	0.748331	27.3587	0.890691	2910.28
6	2.47		3.92	9.68		5.75851	40.5021	59.4979	70		vs. DKO	0.131086	0.914608	0.0991175		0.282819	0.836201	0.0155028		0.509703
25 g 500 mg	2.31507		6.75111	15.6293		8.87816	43.1953	56.8047	70
2013-10-30	1.80012		8.27556	14.897		6.62143	55.5519	44.4481	75		WT
	2.88754	2.36818	3.675	10.6117	12.7045	6.93673	34.6315	65.3685	80			GFR	GFR/g	GFR/100 g		UV	BW	KW
											1	348.5	957.3	1161.67	12.57	1.24	30	364	12.1333	27656
	2.10323	2.12069	7.81139	15.4266	15.5937	7.41395	50.3571	49.6429	87.1923		2	290	944.625	1115.38	9.26	1.46	26	307	11.8077	31317.5
	0.524396	0.399843	2.81613	4.27027	3.15375	3.03328	11.8823	11.8823	12.103		3	375.1	1140.2	1293.45	16.93	2.47	29	329	11.3448	22155.9
	0.102842	0.163235	0.552289	0.837468	1.28751	0.594876	2.3303	2.3303	2.37358		4	268.643	809.165	1033.24	8.05	1.03	26	332	12.7692	33371.8
											5	279.421	778.332	1074.7	10.72	1.08	26	359	13.8077	26065.4
Akita	TF/P		Flow	SNGFR		Abs	%Del	%Abs	MAP			312.333	925.924	1135.69	11.506	1.456	27.4	338.2	12.3726	28113.3
1	1.52424		4.9	7.46877		2.56877	65.6065	34.3935	85			46.7401	143.757	100.238	3.4698	0.591126	1.94936	23.4243	0.955182	4410.54
27 g 435 mg	1.5899		7.644	12.1532		4.50921	62.897	37.103	90			20.9028	64.2902	44.8278	1.55174	0.26436	0.87178	10.4757	0.42717	1972.45
	1.8287		7.78112	14.2293		6.4482	54.6837	45.3163	80		vs. DKO	0.000550551	0.460794	0.000119535		0.000628234	0.960715	7.39778e-06	1.28234e-05	0.23274
	2.05786		3.48444	7.17048		3.68604	48.5943	51.4057	80
	1.62694	1.72553	6.53333	10.6293	10.3302	4.09601	61.4651	38.5349	80		vs. ak	0.237654	0.83214	0.216184		0.000393856	0.866129	0.0378156	0.034244	0.701302
2	1.42935		15.68	22.4122		6.73217	69.962	30.038	110
28 g 471 mg	1.48298		15.435	22.8898		7.45482	67.4317	32.5683	110
	1.70706		7.35	12.5469		5.19693	58.5801	41.4199	115
	1.27777	1.47429	12.005	15.3397	18.2971	3.33466	78.2612	21.7388	115
3	1.71208		5.88	10.067		4.187	58.4087	41.5913	90
	1.80952		7.35	13.3		5.95001	55.2631	44.7369	85
29 g 458 mg	1.71549		7.84	13.4495		5.60948	58.2922	41.7078	85
	1.78143		6.615	11.7842		5.16916	56.1347	43.8653	90
	2.29745	1.8632	5.88	13.509	12.4219	7.62901	43.5265	56.4735	85
4	2.17448		3.92	8.52394		4.60394	45.9881	54.0119	85
29 347mg	1.85398		13.328	24.7099		11.3819	53.9379	46.0621	85
2013-10-22	1.66453		7.51333	12.5061		4.9928	60.0772	39.9228	88
	1.71733		8.27556	14.2118		5.93627	58.2301	41.7699	88
	1.35005	1.75207	9.14667	12.3485	14.4601	3.20183	74.0711	25.9289	90
5 oct 24 08	1.63015		12.54	20.45		7.9	61.344	38.656	88
25 g 344 mg	2.06731		5.22667	10.8051		5.57845	48.3721	51.6279	95
2013-10-24	1.54233		2.17778	3.35886		1.18108	64.8368	35.1632	90
	1.72085	1.74016	3.70222	6.37097	10.2462	2.66875	58.1108	41.8892	90
	1.72008	1.71105	7.83514	13.0537	13.1511	5.21811	59.3076	40.6924	91.2609
	0.251928	0.143128	3.69959	5.35799	3.35866	2.17602	8.50576	8.50576	10.661
	0.0525305	0.0640088	0.771419	1.11722	1.50204	0.453732	1.77357	1.77357	2.22296
vs. DKO	0.00252907	0.0588915	0.979802	0.091397	0.245436	0.00602349	0.00436379	0.00436379	0.220667
WT	TF/P			SNGFR		Abs	%Del	%Abs	MAP
1	2.23434		8.624	19.2689		10.6449	44.756	55.244	110
30 g 364 mg	1.73775		6.31556	10.9748		4.65927	57.5458	42.4542	112
	1.83377		6.53333	11.9806		5.4473	54.5325	45.4675	111
	2.05376	1.9649	3.92	8.05073	12.5688	4.13073	48.6912	51.3088	105
2	1.90722		6.272	11.9621		5.69011	52.4322	47.5678	100
26 g 307 mg	1.75335		5.635	9.88014		4.24514	57.0336	42.9664	95
	1.24957		5.488	6.85766		1.36966	80.0273	19.9727	95
	1.32082	1.55774	6.31556	8.34171	9.2604	2.02616	75.7105	24.2895	95
3	2.00104		6.86	13.7272		6.86716	49.9739	50.0261	90
29 329 mg	2.04456		9.212	18.8345		9.6225	48.9102	51.0898	95
	2.24784		7.252	16.3014		9.04935	44.4871	55.5129	105
	1.92251	2.05399	9.8	18.8406	16.9259	9.04062	52.0153	47.9847	110
4	1.56813		5.292	8.29855		3.00655	63.7702	36.2298	95
26 332 mg	1.97883		3.92	7.757		3.837	50.535	49.465	95
	1.79523	1.78073	4.508	8.09291	8.04948	3.58491	55.7031	44.2969	90
5	1.85773		5.635	10.4683		4.83331	53.8291	46.1709	60
26 359 mg	1.73809	1.79791	6.31556	10.977	10.7226	4.66142	57.5346	42.4654	60
	1.83791	1.83105	6.34694	11.8008	11.5054	5.45389	55.7346	44.2654	95.4706
	0.272558	0.191015	1.66713	4.17196	3.46802	2.71054	9.66698	9.66698	15.2402
	0.0661051	0.0854243	0.404338	1.01185	1.55095	0.657403	2.34459	2.34459	3.6963
vs. Double corr	0.0620804	0.174087	0.0605908	0.00890179	0.0708761	0.0368094	0.127076	0.127076	0.0546196
vs. Akita corr	0.270671	0.293517	0.106982	0.277769	0.467805	0.905749	0.327807	0.327807	0.430575
	0.00410632
